# Supplementary material for: Preliminary Evaluation of the Nutraceutical Properties in Monovarietal Extra-Virgin Olive Oils and Monitoring Their Stability During Storage
Source: Molecules. 2025 Jul 26;30(15):3143. doi: 10.3390/molecules30153143 (PMC12348949; doi:10.3390/molecules30153143)
Supplement: Supplementary file 1 [file molecules-30-03143-s001.zip]

Archive with 1 entries (1 files):
- molecules-3722763-supplementary.pdf
